# Supplementary material for: Stochastic losses of fire‐dependent endemic herbs revealed by a 65‐year chronosequence of dispersal‐limited woody plant encroachment
Source: Ecol Evol. 2017 May 10;7(12):4377–89. doi: 10.1002/ece3.3020 (PMC5478063; doi:10.1002/ece3.3020)
Supplement: Supplementary file 2 [file ECE3-7-4377-s002.xlsx]

## Sheet: Appendix s2 abridged list
Habitat (listed are 74 habitats in which the species encountered in the current study have been reported to occur; floristic quality analysis was based on these and an 75 other habitats throughout Mississippi)	wet pine savannas and bogs; subjective endpoint of axis	disturbed; other subjective endpoint of axis	flatwoods	savanna; pine savannas	sandy-peaty ditches, ditchbanks, roadsides; ditches adj to nutrient poor habitats	pine seepage slopes	pond margin	ditches	swales	depressions in flatwoods or pine savannas; poorly-drained pinelands and pine savannas	marshes	peat-laden sandy soils	cypress swamps	wet pine flatwoods	swamp margin	acid swamps	titi swamps	cypress depressions	bog margins; borders of bays/shrub bogs	shrub bogs and bays: branch bays	meadows	wet sandy roadsides	sandhills	lakeshores	moist clearings	boggy/peaty pond margins or lakeshores	marshy/boggy shores	disturbed soils in wet areas	creek swamps	floodplain bottomland woods	secondary woods	pocosins	sandy pond edges	river banks	stream bank	wet meadow	seepage areas in woodlands	beaches	open woodlands; sparsely wooded	prairies	fallow fields	fields oldfields	pine-oak scrub; scrub oak	calcareous hammocks	hammocks	pine-oak-hickory woods	wet acid meadows	wet disturbed sandy soils	low open woods
Species (listed are those encountered at the three sites for the current study; floristic quality analysis was based on these species and an additional 381 species encountered in a variety of habitats throughout Mississippi)
Agalinis aphylla	X		X	X						X					X			X							X
Aletris aurea	X		X	X
Aletris lutea	X																	X
Andropogon glomeratus	X	X	X	X			X	X	X	X		X			X										X
Andropogon mohrii	X									X
Andropogon virginicus	X	X	X				X														X				X			X											X		X	X
Anthaenantia rufa	X		X			X				X	X															X
Aristida palustris	X		X				X
Balduina uniflora	X		X	X															X
Bigelowia nudata	X		X	X											X
Burmannia capitata	X		X				X	X			X		X
Calopogon tuberosus	X		X										X		X	X	X
Carphephorus pseudoliatris	X		X			X
Chaptalia tomentosa	X		X									X							X																X
Coreopsis linifolia	X		X				X	X			X				X				X	X
Ctenium aromaticum	X		X
Dichanthelium ensifolium	X			X
Dichanthelium lucidum	X						X									X	X													X					X
Drosera capillaris	X		X		X									X		X	X
Drosera tracyi	X		X		X					X				X								X
Erigeron vernus	X		X				X	X				X
Eriocaulon compressum	X		X	X	X	X	X			X	X		X
Eriocaulon decangulare	X		X	X					X		X		X		X											X
Eryngium integrifolium	X		X																		X
Gaylussacia mosieri	X		X												X		X		X
Helianthus heterophyllus	X		X		X	X
Hypericum brachyphyllum	X		X				X	X										X
Hypericum stans	X		X	X			X	X	X									X			X						X				X					X							X			X
Hypoxis wrightii (H. micrantha)	X		X	X	X
Ilex coriacea	X		X	X													X			X																	X
Ilex glabra	X		X	X					X											X																	X
Lachnanthes caroliniana	X		X		X		X				X	X	X											X
Lachnocaulon anceps	X		X	X				X	X				X			X	X
Liatris spicata	X		X			X		X											X				X													X
Linum floridanum	X		X	X				X	X									X	X																									X
Lobelia brevifolia	X		X		X		X															X
Lophiola aurea (L. americana)	X		X	X				X			X
Lycopodiella alopecuroides	X		X
Lycopodiella caroliniana	X													X
Magnolia virginiana	X			X										X		X	X			X									X	X		X
Morella cerifera	X		X								X																				X							X						X
Morella heterophylla	X		X	X			X		X				X					X						X			X				X							X							X	X
Oxypolis filiformis	X		X					X			X		X					X
Pinguicula lutea	X				X	X				X				X
Pinguicula planifolia	X						X	X						X																			X
Pinus elliottii	X	X	X						X							X							X
Pinus palustris			X																				X
Pogonia ophioglossoides	X		X																		X								X											X
Polygala chapmanii	X		X	X		X
Polygala cruciata	X		X	X	X	X												X																													X
Polygala lutea	X		X	X	X	X			X						X							X				X
Polygala ramosa	X		X	X	X	X			X													X
Rhexia alifanus	X		X	X	X																		X
Rhexia lutea	X		X			X
Rhynchospora baldwinii	X		X		X							X				X						X
Rhynchospora chapmanii	X		X								X
Rhynchospora latifolia	X		X		X			X		X		X	X						X										X
Rhynchospora oligantha	X		X			X
Sarracenia alata	X					X				X				X
Sarracenia psittacina	X				X	X				X				X			X
Schizachyrium scoparium	X		X																				X					X						X					X		X	X	X
Scleria pauciflora	X		X			X							X			X	X				X																			X
Scleria reticularis	X		X						X		X	X			X						X
Sisyrinchium album	X		X					X	X		X										X	X		X	X									X											X				X
Smilax laurifolia																X		X		X							X			X		X
Triantha racemosa	X		X	X		X						X								X
Utricularia juncea	X					X	X			X				X																			X
Utricularia subulata	X				X					X				X	X
Xyris ambigua	X		X	X	X							X	X				X		X					X
Xyris baldwiniana	X		X	X	X	X						X				X
Xyris caroliniana	X		X	X					X														X
Xyris drummondii	X		X		X							X																X																				X
Zigadenus glaberrimus	X		X																	X
# of Species	71	3	60	26	19	18	15	14	13	12	12	11	11	10	10	10	10	9	8	7	7	6	6	4	4	3	3	3	3	3	3	2	2	2	2	2	2	2	2	2	2	2	2	2	2	2	1	1	1
[truncated: 25 more columns]
